# Supplementary material for: CavitySpace: A Database of Potential Ligand Binding Sites in the Human Proteome
Source: Biomolecules. 2022 Jul 11;12(7):967. doi: 10.3390/biom12070967 (PMC9312471; doi:10.3390/biom12070967)
Supplement: Supplementary file 1 [file biomolecules-12-00967-s001.zip]

Archive with 1 entries (1 files):
- biomolecules-1799999-supplementary.pdf
